# Supplementary material for: Comparative Efficacy and Precision of Robot-Assisted vs. Conventional Total Knee Arthroplasty: A Systematic Review and Meta-Analysis of Randomized Controlled Trials
Source: J Clin Med. 2025 May 7;14(9):3249. doi: 10.3390/jcm14093249 (PMC12072899; doi:10.3390/jcm14093249)
Supplement: Supplementary file 1 [file jcm-14-03249-s001.zip]

Archive with 2 entries (2 files):
- Supplemental Digital Content.pdf
- Supplementary File S1.pdf
